# Supplementary material for: Ultrahigh-Pressure Preparation and Catalytic Activity of MOF-Derived Cu Nanoparticles
Source: Nanomaterials (Basel). 2021 Apr 19;11(4):1040. doi: 10.3390/nano11041040 (PMC8073665; doi:10.3390/nano11041040)
Supplement: Supplementary file 1 [file nanomaterials-11-01040-s001.zip]

Archive with 1 entries (1 files):
- nanomaterials-1173131-supplementary.pdf
